# Supplementary material for: Development and Validation of the Arabic Short Assessment of Patient Satisfaction (Ar-SAPS) in General Practice Clinics of a Tertiary Academic Hospital
Source: Healthcare (Basel). 2025 Oct 2;13(19):2505. doi: 10.3390/healthcare13192505 (PMC12524747; doi:10.3390/healthcare13192505)
Supplement: Supplementary file 1 [file healthcare-13-02505-s001.zip]

Archive with 1 entries (1 files):
- healthcare-3879433-supplementary.pdf
